# Supplementary material for: Genome-wide identification, structural analysis and expression profiles of short internodes related sequence gene family in quinoa
Source: Front Genet. 2022 Aug 22;13:961925. doi: 10.3389/fgene.2022.961925 (PMC9443693; doi:10.3389/fgene.2022.961925)
Supplement: Supplementary file 1 [file Table2.xlsx]

## Sheet: Sheet1
Table S2.Consiconserved motifs of CqSRS
Logo	Name	Width
Motif1	EVGNFPAEVNSPAVFRCVRVSSVDDPDDZYAYQTAVNIGGHVFKGILYDQ	50
Motif2	JSCQDCGNQAKKDCVHRRCRTCCKSRGFDCATHVK	35
Motif3	NPVRIDAFRKRIRQTIDQGLEKLQKCNSIDVPSNLDNEDDPAPKVAKNWW	50
Motif4	TGRGGGESSSEARSAKLPLLITGTATTEDGGT	32
Motif5	RYMQNISLLKEVFNVNSERPDENGSMVSNPPTTSGERMEIISETKVMLR	49
Motif6	ELNFKLDKARNEEDLKHCIKLKSKITGQQKLSSGKKTENFEVLEEQIIQN	50
Motif7	ADRGGASPPSSIPEQPPNEAAAPGPYLDPSYLPQPLNTYLGPGTPHFPNP	50
Motif8	LPSAQEYDVSLKLVRTTEIDQDALNRMDSRFSSLEEIEDL	40
Motif9	TWVPAARRRERQMMGVPGAAGTH	23
Motif10	NSSPLPTPSDAYGA	14
