# Supplementary material for: Genome-wide identification, structural analysis and expression profiles of short internodes related sequence gene family in quinoa
Source: Front Genet. 2022 Aug 22;13:961925. doi: 10.3389/fgene.2022.961925 (PMC9443693; doi:10.3389/fgene.2022.961925)
Supplement: Supplementary file 3 [file Table6.xlsx]

## Sheet: Sheet1
S6 Table. The primer designed for qRT-PCR
Gene Id	Gene name	F	R	Size
AUR62000185-RA	CqSRS01	GGAAGTGTGGGAGGTGGAGGAG	AGGTGGAAGTGTGGGAGGTTGTAG	109
AUR62006536-RA	CqSRS02	AGCCATCGGAGGTGTAGGACTTG	TCCCATCATTTGCCGTTCTCTTCG	111
AUR62007206-RA	CqSRS03	GGTGTCAAATCCTCCCACGACTTC	GTCTGCCGAATCCTCTTCCTGAAC	117
AUR62007636-RA	CqSRS04	ACGGAGGAAGGTGGAGATGAGAC	CTTAGCTTGGTTGCCGCAATCTTG	114
AUR62007664-RA	CqSRS05	ACCGACGGAAGATGGTGGAGATG	AGCTTGGTTGCCGCAGTCTTG	112
AUR62010428-RA	CqSRS06	AGCGATCACCACCCGTTCAATATC	AGTTGAGCAAACAGGCAAGAAAGC	132
AUR62014445-RA	CqSRS07	GCGTTCGGGTGAGTCCAATGG	CGTGTTTCGGGACCTTGATCGTAG	115
AUR62016794-RA	CqSRS08	CCACAAGCGATCATCTCCCGTTC	CGCAGGCAAGAAAGCATTGAAGC	122
AUR62018795-RA	CqSRS09	TCCTCCCACAACTTCTGGTGAGAG	GTCTGCCGAATCCTCTTCCTGAAC	108
AUR62034552-RA	CqSRS10	GATGCGTTCGGGTGAGTCCAATAG	CCATAGCGTGTTTCGGGACCTTG	124
LOC110710371	EF1α	GCTCTGGATGAGAGTGCCGAAG	TGTCCAGGAGAGTCTAGCACAACC	110
