# Supplementary material for: Genome-wide identification, structural analysis and expression profiles of short internodes related sequence gene family in quinoa
Source: Front Genet. 2022 Aug 22;13:961925. doi: 10.3389/fgene.2022.961925 (PMC9443693; doi:10.3389/fgene.2022.961925)
Supplement: Supplementary file 4 [file Table4.xlsx]

## Sheet: Sheet1
Table S4. The secondary structure of the members of CqSRS Family
Gene accession No	Gene	Alpha helix（Hh）	Extended strand（Ee）	Random coil（Cc）
AUR62000185-RA	CqSRS01	56 (15.14%)	68 (18.38%)	246 (66.4%)
AUR62006536-RA	CqSRS02	33 (13.96%)	38 (15.77%)	170 (70.54%)
AUR62007206-RA	CqSRS03	132 (42.31%)	22 (7.05%)	158 (50.64%)
AUR62007636-RA	CqSRS04	34 (13.93%)	44 (18.03%)	166 (68.03%)
AUR62007664-RA	CqSRS05	35 (14.23%）	47 (19.11%)	164 (66.67%)
AUR62010428-RA	CqSRS06	5 (3.50%)	34 (23.78%)	104 (72.73%)
AUR62014445-RA	CqSRS07	15 (8.82%)	44 (25.88%)	111 (65.29%)
AUR62016794-RA	CqSRS08	24 (9.76%)	65 (26.42%)	157 (63.82%)
AUR62018795-RA	CqSRS09	130 (41.67%)	21 (6.73%)	161 (51.60%)
AUR62034552-RA	CqSRS10	21 (12.88%)	41 (25.15%)	101 (61.96%)
