# Supplementary material for: Genome-wide identification, structural analysis and expression profiles of short internodes related sequence gene family in quinoa
Source: Front Genet. 2022 Aug 22;13:961925. doi: 10.3389/fgene.2022.961925 (PMC9443693; doi:10.3389/fgene.2022.961925)
Supplement: Supplementary file 5 [file Table1.xlsx]

## Sheet: Sheet1
	Table S1. The 73 SRS gene-coding protein sequence information in this study
Gene Id	Gene name	quence
AUR62000185-RA	CqSRS01	MGMFVVAPATSFQQHESSLMLDHHHHHSHHHGGEMNGGNNAATALGVGVGVGVIPLFNAGPCLNVAGTGETGGSNNNALD GNDSFMSRNHRAGAIQLWQAQQQMGGGSPNYPKKSINFDPTGPNLLHSSSSAMGCGGGSGALTCQDCGNQAKKDCIHRRC RTCCRSRGFDCSTHVKSTWVPAARRRERQMMGVPGAAGTHGTGGGSVGGGGGASSGSTSGAKKPRLISSQNTATTSHTST SNTPPRSFETSSSHQDASFKDSLPGQVKAPAVFKCVRVTAVDDGEDEFAYQAVVKIGGHVFKGFLYDQGVEPRDGFPNLS ELHLGGAASSSAGRNGGASSSSPLLDPSDVYGASGGAGLLGGSSYGNTMN*
AUR62006536-RA	CqSRS02	MGCGGGSGALTCQDCGNQAKKDCSHRRCRTCCRSRGFDCSTHVKSTWVPAARRRERQMMGVPGAAGTHGTGGGSVGGGGG GASSGSTSGAKKPRLISSQNTATTSHTSTSNTPPRSFETSSSHQDASFKDSLPGQVKAPAVFKCVRVTAVDDGEDEFAYQ AVVKIGGHVFKGFLYDQGFEPRDGFPNLSELHLGGGAAASSSAGRNGGASSSSPLLDPSDVYGASGGGGLLGGSSYGNTI N*
AUR62007206-RA	CqSRS03	MAAATSSPVLSNNGSETSVLKPNSTLADRGGASPNSTIPEQQPNEAAAPGPQSKATSLRQLSSTFSQFNNVHIPVRSRKP PTRKEALITNEWRFAKLKEYKEGNIEAENVAFNRYMQNISLLKEVFNVNSERPDENGSMVSNPPTTSGERMEIISETKVM LRSNPVRIDAFRKRIRQTIDQGLEKLQKCNSIDVPSNLDNEDDPAPKVAKNWWSEKTSPLTELNYKLDKARNEEDLKHCI KMKSKITGQQKLSSGKKTKNFEVLEEQTIQNNLPSAQESDVSLKLVRTTEIDQDALNRMDSRFSSLEEIEDL*
AUR62007636-RA	CqSRS04	MAEFFSLGTGSSAGNNNNITYRNEQIHGYQQHETKVSSEELWQHLPYSQLRIAPTEEGGDETTRSGLMMMRMTSTSSGAG NISCQDCGNQAKKDCVYMRCRTCCKSRGFDCATHVKSMEVGNFPAEVSSSAVFRCVRVSSVDETDDEYAYQTAVNIGGHV FKGILYDHGVDHSHQVNTPSPNYGAGETSSGANLAASMAPPTSISAMPTSSSSLPVGYLDPSYYPLPLNTYLGPGTPFFP NPRP*
AUR62007664-RA	CqSRS05	MAEYFSLGTGGNNNKNINYRNEQIPNNNNNYQQHENKLSTEELWQHLPCSELRIAPTEDGGDETTRSGLMMMRMSSTSGA ANISCQDCGNQAKKDCVYMRCRTCCKSRGFDCATHVKTGMEVGNFPTEVNSSAVFRCVRVSSVDETDDEYAYQTAVNIGG HVFKGILYDHGVDHSHQVNTPSPNYGAAETSSGANLAASMGVPASISAMPTSSSSPPVGYLDPSYYPLPLNTYLGPGTPF FPNPRP*
AUR62010428-RA	CqSRS06	MDHYNQYLPLPLSLSNIHHHSPTSAGLEGGNFPAEVNSSATFRCIRVSSEDNVVDQYAYQTSITIGGHVFKGVLYDQGPT TARRGGEASSIATSDHHPFNITGTATSMAAGTHPNIYHPASLYSAPSFNAFLPVCSTNKIELD*
AUR62014445-RA	CqSRS07	MMRSSVGIGGEKRTRENRSNSRVLTAANTTAGLEVGNFPPEVNSPAVFRCVRVSPMDDPDEQFAYQTAVNIGGHLFKGIL YDQGPETRYGGGESSSGGRSQQHSLMLTAATTTTDLMGTVGSGSTNNNTTTATATASLLDPMGTNNNSSIYPTPINAFLA GTQFFPPPRS*
AUR62016794-RA	CqSRS08	MEEIVNMEYFWQAGDDDGAKEDDEENEPTNDVIKNLDYDGMKCSRVSDLGQNHDVDLSKFGDDYHEKPDVFFEFSDGSNL NFHGYVHDAAADDRMIKSGKNSFGKMAKSKKSARVFTRPGCVRGLEGGNFPAEVNSSATFRCIRVSSEDNVVDQYAYQTS ITIGGHVFKGVLNDQGPTTARRGGEASSIATSDHLPFNITGTATSMAGGANIYHPPSLYSAPSFNAFLPALPSGFLCSQI ANLDTK*
AUR62018795-RA	CqSRS09	MAAATSSPVLSNNGSETSVLKPNSTLADRGGASPNSTVPEQQPNEAAAPGPQSKAASLRQLSSTFSQFNNVHIPVRSRKP PTRKEALITNEWRFAKLKEYKEGNIEAENVAFDRYMQNISLLKEVFNVNSERPDENGSMVSNPPTTSGERMEIISETKVM LRSNPVRIDAFRKRIRQTIDQGLEKLQTCNSIDVPSNLDNEDDPAPKVAKNWWSGKTSPLNELNFKLDKARNEEDLKHCI QLKSKITGQQKLSSGKKTENFEVLEDQIIHNKLPSAQEYDVSLKLVRTTEIDQDALNRMDSRFSSLEEIEDL*
AUR62034552-RA	CqSRS10	MMRPSVGIGGEKRTRENRSNSRVLTAANTTAGLEVGNFPPEVNSPAVFRCVRVSPIDDPDEQFAYQTAVNIGGHLFKGIL YDQGPETRYGSGGGGGESSSGGRSQQHGLMLTAATTTTDLMGTVGSGSTNNNATTATATASLLDPMGTNNSSIYPTPINA FLA
AT1G19790.1	SHI7	MAGLFYLGGRDHNKQDHHQEKDHNEDKSNNYLYLYKDEIYNNNKGFEIFPPQYFQQQQQQNHAAAPTNLYSFGMVPSGGNINNNRSTNRSLYFNVVSDHEPVRSSTGGFTVTRQGNMNCQDCGNQAKKDCPHMRCRTCCKSRGFDCQTHVKSTWVSAAKRRERQAQLAVLPAKRIRDANSRGGGDDDDDDKEDEKNDSCGGGSALACTRVVNASSSGLETSHLPPEISSPAVFRCMRVSSIDDEDEEYAYQTAVSIGGHVFKGILYDQGPSSDHHRYSSSLNGETSHQHHLNLMDSTPSAATTNAVTAVNTNNGSIDPSSLYTAVATPFNAFVAGGTPFFASSRC
AT1G32730.1	AT1G32730.1	MATSSPSLSNNGLSSVVTPPKTLRGLNKPKCIQCGNVARSRCPFQSCKGCCSRAENPCPIHVLKVASTSGEKTQAPSTPSSEQKATEGTPGSTTRVSSIRQLSSNFAQFNNLNASSRQRKPLTIKDAQALNEWRFTKLKEYRDRNIEVENEAFDRYMSNVNLLEEAFSFTSVPDEESHGTAAPEQNKEENIVSELKLRLRSNSARTESFKKRIAETVKAGLVKLKRLDLGSSSDDQDDIKRRVKRKKWEEKGSALNEIIDKLNKARTEEDLKSCLEMKSKLCGQVSPTAASEKNKIFPGVVRKVEMSEEALQKIAENLQSFDKVGML
AT1G75520.1	SHI5	MAGFFYLGGRDNNSNNNKQDHHQVDKDHHHQDKSNYLYLYKDEIYNNNKGFEIWPPQYFQQQEHQQQQQQQQHASAPANFYSFGMVPSGSSSNNNNNRSRSLYFNVVSDHEPGGFTVTRQGGMNCQDCGNQAKKDCPHMRCRTCCKSRGFHCQTHVKSTWVPAAKRRERLAQLASLQHHSASSRETQNAKRLREASGGDNNDDKDHSGGGGSALANTRVVNANSNSGLEVSQHLPPEVNSPAIFRCVRVSSIEEDEDDQAYAYQTAVNIGGHIFKGILYDQGPEHQDNHHLNLLASTATTTNVEETATKTVTGNNNNGLMLDPSSLYPAQLNSFIAGTPFFTPPRS
AT2G18120.1	SHI4	MSNFEMAGTGSSRNNEEDNQQNTNWVWYKHTNNNLSTSHNNQIWQQPSLDLYPGQIDVCDMTTSSRSLTISCQECGNQAKKGCTHGRCRTCCKSNGLHCPTHVRSTWIPIAKRRERQQQLQTPTSNPTGGSGRVGKYRDINQHATLDSSGLEMGETRFPDEVSSDALFRCVRMSGTDDGEGQYAYQTTVGIAGHLFKGILYNQGPENKSMRSTQFYENPPRS
AT2G21400.1	SHI3	MMMIMGRKCEDCGNQAKKDCVYMRCRTCCKSKAFHCQTHIKSTWVPAYRRSHHKHQSQPLSTSIPKGVQIHTTPGHFPAELSSLADFRCVKVSSIDDGKEQYAYQTTVNIGGHVFRGILHDQGLHKVMVDHHYNKNSNNHQELLTPSTSSCPLKITSPFTDFMFGTRFSSVLRR
AT3G51060.1	LRP1	MAGFFSLDGGGGGGGGGGNNQEDHRSNTNPPPPVSEAWLWYRNPNVNANANTNVNANAPSSSNAALGTLELWQNHNQQEIMFQHQQHQQRLDLYSSAAGLGVGPSNHNQFDISGETSTAGAGRAAAMMMIRSGGSGGGSGGVSCQDCGNQAKKDCSHMRCRTCCKSRGFECSTHVRSTWVPAAKRRERQQQLATVQPQTQLPRGESVPKRHRENLPATSSSLVCTRIPSHSGLEVGNFPAEVSSSAVFRCVRVSSVEDGEEEFAYQTAVSIGGHIFKGILYDLGPGSSGGGGYNVVAAGESSSGGGGAQQLNLITAGSVTVATASSSTPNLGGIGSSSAAAATYIDPAALYPTPINTFMAGTQFFPNPRS
AT3G54430.1	SHI6	MLGLRNIILLSPPPTQITRPSLPPVNFAAVEDNNTVGEKVCRDCGNRAKKECLFERCRTCCKSRGYNCVTHVKSTWIPSSATRSSSSPSERKKKLKIDKQSSPNVSLLPTTTSRQERGFREGLPGKIEAPAVFKRTRVTAISNNEQAEIGYQATVTISGHIFKGFLHYYGVDHNKAFPCLSQK
AT4G36260.1	LRP2	MAGIFSLGGNNNNNGDEEEENQQQQKTNWVWYRSNANTNNINPSSSQQVWQIPPEQMLMHHHSHPQQQSLDLYPGHQIDVSDLATSSRSITISCRDCGNQAKKDCTHMRCRTCCKSRGFDCSTHVRSTWIPVARRRERQQQLHMSTSGGGGGSGSGGAGGGGSSIPKRHRDPTLPGTSSSSRLPSHSAGLEMGEASFPGEVSSDALFRCVKMSGVDDGGDGQYAYQTTVNIGGHLFKGILYDQGPESSYMSGGSGGSDHQSSSAGGGGGGHPFNPPVVTDGGGGVSSAMFVDPNSGGYYSSNMTTSVFMPPGTQFYQNPPRS
AT5G12330.1	LRP3	MGMVGLRDVFLVAPAYHHQNAGVISGSDHMNSNAAAAAALGVGVIPLLTAGTPQQNVEDSDINFLGNNRRWQNNNNNHETQYLHFKSTNQTTVGTSSNNSGSGSGASGTATCQDCGNQAKKECKQRRCRTCCKSRGFDCSTHVKSTWVSAARRRERQVMPTGANPTAGSSLSTSSGTKKPRIVGSQQQQQQQATSHTSTSNTPPQSFETSSSRQDGGGSREAWPGQVRAAAVFKCVRVTAVEDGDDEYAYQAVVKIGGHVFKGFLYDQGLEPKEGFPSMSDLHLGGSANNHNGVSASAPI LDPPNVVYGG GGGSGGGFYS
AT5G33210.1	SHI8	MDMNMEKIFEDSVPCRVRAKRGCATHPRSIAERAAMMMIRSGGSGGSGGVSCQDFGNQAKKDCSHMRCRTCCKSRGFECSTHVRSTWVPATKRRERQQQLATVQPQTQLPRGESVPKRHRENLPATSSSLVCTRIPFHSGICHCNVKYLFMCIYICLLLYGREIYNEMQAAFL
AT5G66350.1	LRP4	MAGFFSLGHGGGGNTPDNHRTNTNNPSSSGTESWLWCRNPNSNADGGEAGPSYKGTLELWQHPNNQEIIFQQQQQQQQRLDLYTSAAGLGVGPSNRSLIETSGGALMMMRSGSGSGGPSCQDCGNQSKKDCSHMRCRTCCKSRGLDCPTHVKSTWVPAAKRRERQQQLSTGQQPQQLGGSVPKRQRERIPARSTSMAYTRIPSNNTSGLEVGNFPPEVSSSAVFRCVRVSSVDDEEEEYAYKTAVSIGGHVFKGVLYDQGPAERSSSGGGSQPLNLITAGPSASSSSPNVSCNNGVVGSTSDHYIDPASLNYPTPINTFMTGTHFFSNSRS
GRMZM2G017606_P01	ZmSRS01	MAGFPLGGGGHGRGDHHHPHVNPSSGSGSDSAAAAYLYTAAAAPRGGFQLWPPHPAQEHHHHFYAPNIIRFADDPAAGSSRGGRGSASGAGAGTISCQDCGNQAKKDCVHMRCRTCCKSRGFDCPTHVKSTWVPAAKRRERQQQQATGAAEPSKRHRDAATGAQPSSTTATTTSSGEQQQMAVVAERFPREVSSEALFRCVRLGPVDEPDAEVAYQTSVSIAGHVFKGILHDVGPEPSTVAAGGGFRHATEGSSPSTAAAGEGSVVGPVSSSAVVMDPYPTPGPYGAAHFFHGHPR
GRMZM2G042407_P01	ZmSRS02	MAGFPLGGGGHGRGDHHHHHHPHVNPSSASGSDSATAAAYLYTAAAPRGGFQLWPHHPAEEHHHHFYAPNIIRFADDPFAGSSRGGRGSDAFVAAGAGTISCQDCGNQAKKDCVHMRCRTCCKTRGFDCPTHVKSTWVPAAKRRERQQQVTEPSKRHRDATVGAQPSSTTATTTSSGEQQQMAVAAERFPREVSSEALFRCVRLGPVDEPGAEVAYQTSVNIAGHVFKGILHDVGPDPSSSVAAGGGGFRHATDGSSPGTAGEGSVAGAGPVSSSAVVMDPYPTPTTPGPYGGSHFFHGHPR
GRMZM2G077752_P01	ZmSRS03	MRQAAAMNYGMADVGMVVVAPAASFHHTHHHHHHHEAAAAAAAAAAASGDPIFPLLSGGPCVLDPDKSASASAIQFWQQQPPPPSSPAAAAGANPNPSASPFAYLKKPLPMLDAGAGSSGSGATTCQDCGNQAKKDCGHNRCRTCCKSRGFDCNTHVKSTWVPAARRRERQQLAASGSASSSPATASAAAVAASASASASKKPRLLSSQTTTSHTSTSNATTPRSFDTTSSHQDASFRDSLPRQVRAPAVFKCVRVTSIEDGEDEYAYQATVTINGHLFKGFLYDQGPDDGRHAATSNDDCTAGGVPNISELHLGAASGSGAGTGTSMSMAPPTGLYGGGGGGHHPHILGGSSSYGNTMN
GRMZM2G080295_P01	ZmSRS04	MAGFPLGGGSHTQSRDAPASSVPPVHPSDAASFLYAARAGAGLQLWQQQQQHPFYNSNIIRFSDDPPGAAPSLTGAASPSSPSRGPRAGGGSGGGGGVSCQDCGNQAKKDCVHQRCRTCCKSRGFACSTHVKSTWVSAAKRRERQQQLAALAASAGDTAAAAGPSRDPTKRPRARLSVATPTTTSSGDQQMVTVAERFPREVSSEALFRCVRLGPVDRAEAEVAYQTTVSIGGHVFKGILHDVGPRSLPAAGGGAAAAAIEYYFRHAADGSPPSTTGAAGEACGAGGVGNVVVSSAVVMDPYPTPGPYTAFLPGAPFFPGHPRQ
GRMZM2G097683_P01	ZmSRS05	MAGFSLRGGGGGRGGDRGGDHPIGADSLFLYARGAAAAAADTAASGGGGGGGIGFQLWHPHQQATAAAVPHTSQFFSSGAVATGVVLGFSSHDGAGGIGGAGGAGAGGGRAGTSCQDCGNNAKKDCTHMRCRTCCRSRGFSCPTHVKSTWVPAAKRRERQQQLAALFRGAANSNSAAAAAAAAASKRPRELVRSLGRLPSANSAMVTTTTSSGDGGGGRFPPELSVEAVFRCVRIGPVDEPDAELAYQTAVSIGGHTFKGILRDHGPADDAAVGQLPPSSAEYHHQLTAGQAREGSSPAGSSEAAATVATSAAVLMDPYPTPIGAFAAGTQFFPHNPRT
GRMZM2G108798_P01	ZmSRS06	MAGFSLRSGGAGGGGGGRGGDRGGDHSIGADSLFLYARGAAAAAADTAASGGGIGFQLWHPHQVQQAAAAPHTSQFFSSGAVATGVVLGFSSHDGGAAGIAGAGGGRAGTSCQDCGNNAKKDCPHMRCRTCCRSRGFSCPTHVKSTWVPAAKRRERQQQLAALFRGAANSNSAAAAASKRPRELVRSLGRLPSANSAMVTTTTSSGDGGGGRFPPELSVEAVFRCVRIGPVDEPDAELAYQTAVNIGGHTFKGILRDHGPADDAGHLPPPSAEYHHHQLTAGQAREAPSPAGSSEAAATAATSAAVLMDPYPTPIGAFAAGTQFFPHNPRT
GRMZM2G135783_P01	ZmSRS07	MAGFPLGGGGHSRDAPASSVPPVHPSDAASFLYAARAGAGLQLWQQHEQQQQHPFYTSNIIRFSDDPTGAPPSLTGAASSSSSRGTRGGAGSGGGGGGGVSCQDCGNQAKKDCVHQRCRTCCKSRGFTCSTHVKSTWVPAAKRRERQQQLAVLAASAAATTAGAGPSRDPTKRPRARLSVATPATSSGDQQMVTVAERFPREVSSEAVFRCVRLGPVDQAEAEVAYQTTVSIGGHVFKGILHDVGPHSLPAAGVGGGAIEYHFRHAGDGLPPSTAATGEAGGGGVGSVVVSSAVVMDPYPTPGPYAAFPAGAPFFHGHPRQ
GRMZM2G179021_P01	ZmSRS08	MHPFDAASFFSTTPEGGSFDARQQEEELAGAASSSPTPSRGTRAGVENASIRCQDCGHRAKAYYCAHCCSDRGFVCPGHAKTPYVPASQCSKRQQRLAAVDVELMPISKRPHRPALPSVAAHTTTSSVDQPIVTPALQRFAREVSLDAVFRRVRLGGPEPDVAYYTTITIAGHVFRGVLYDVGPHSGSGSTAASDTDGSGEEVGSSLTTAGGSCLDLTLGM
GRMZM2G450459_P01	ZmSRS09	MAGPGPALQAAAARLRSCRVAIDPDRAGADSRSIFPRPFLRSSAGLWGPAASRQAAGYGAIGATGDVGMLVVAPAGSFHHQRAAADDPVLPLITAAQRTLVGADGPSGNAKLPVSSAGAIQFWQQEPAAGGSLGKKALAMLDHGRGGSGSGGATCQDCGNQAKKGCAHSRCRTCCNSRGFECDTHVKSTWVPAARRWERLQLAGGAGAGATASPPSLAPTTTKRPRLACPTPTRTTNSRASTSNATTPRSFDTSSSHQDASFKDSLPRQVRGPAVFRCVRVTSVDDGGGGGTNGEVAYQAAVTINGHLFRGLLYDHGAEDAVMPTASDLNLRSTRAPRSSSAAWATVTHHELI
Sp_009360_ufwn.t1	SoSRS01	MIFHWASXAVTAASAASLWPTSSRVGYGLPPEMGMFVVAPATSFQHESSLMLDGPHHHHHHHGHGGGGGNNAATGLGVGMGVGVIPLFNAGPCLNVAGGGGGGGGGGEGGGGGGGNLDGHDSFMGRNRTGAMQLWQTQQQQMNNYPKKSINFDPNGLGSSFLHSPPPSSAVGCGGNLTCQDCGNQAKKDCSHRRCRTCCRSRGFDCSTHVKSTWVPAARRRERQMVGVVSGAAGTHGTGGGSVGGGGGGGGGASSGSTSGAKKPRLISSQNTATTSHTSTSNTPPRSFDTSSSHQDASFKESLPGQVRPPAVFKCVRVTAVEDGEDEFAYQAMVKIAGHVFKGFLYDQGVEPRDGFPNLSELHLGGGSGGGGGSSGGGGGGRNGGGASSSSPLLDPSDV…
Sp_027620_xdmn.t1	SoSRS02	MRSSSGGSSSTNTTSCQDCGNKAKRDCEHTRCRTCCKSRSFQCATHVKSTWVPVARRRARQRQHHQQHPQLRLSATSLDHFNQYLPLPLSLSNIHHHTPTSAGLEGGNFPAEVNSSATFRCIRVSSEDNVVDQYAYQTSISVGGHVFKGVLYDQGPTTALVTTTSDHHPFNISASTVTVAATHPGGGGENLYHPPSLYSGPSFNAFLPGMQFFPHPRP
Sp_039780_ijwt.t1	SoSRS03	MAATATSSPVLSNNGSETSANTGISTPPPPSATPPAAVKSPGLPTIMLQRPEPPKNLRGLNKPKCIKCGNVARSRCPYQSCKSCCSKAQNPCHIHVLKPNSTLADRGASTNSTVPELQPNEAATPGPQSKAASLRQLSSTFSQFNSVNVSVRSRKPLTRKEALTINEWRFAKLKEYKEANVEAENEAFDRYMQNISLLEEVFNVNNSEMPESDENGSLVSTSGERMEIISETKVMLRSNPIRTDAFRKRIRETIDQGLIKLQKTNSIDEPSNNLDNNEDDPVPKEDKSLWSELNFKLNKARNEEDLMVCMQKKSKITGQEKLSSGNKTENTDLDSALESAVSLKLLKSSNNPSSPSLKSHLRSVVIAAHLPPDQRQTAVPLGHHLRTPDLHRTTHFRRS…
Sp_092570_ctak.t1	SoSRS04	MAAFFSLGTPGSSGSQNPQNNNNNNNNNSNNNNNTSSVPSDNQVQNSWVHTSNNNNNPGLVVYSRNNSEEIYPKGSFEIWQQYVQVHHHHHVPKLHLHQDYHHHHHHQHQHQQHVFLGESQPSVVVGPSSAAPSSRRIFGFDEYPNNNDNNSNNNNNNNNNTVLSSGSGSGRSSSGFRQLGVGSGSGSGGMNCQDCGNQAKKDCVHLRCRTCCKSRGFDCSTHVKSTWVPAAKRRERQQQLTSLQPQQQQQQQQQTQQMMRSSGGFGSGGEKRTRENRSSSRVLAHAATTTTTTTTAAGLEVGDFPSELNSPAVFRCVRVSALDDPDEQFAYQTAVNIGGHIFKGILYDQGPETRYGGESSSEGRAQQHGLMLPAATTTTDLMGTVGGGSINNATTASL…
Sp_179220_ofso.t1	SoSRS05	MSGFFSLGTGTENGREINDNNNITYRNEQIIPSSELWQQLPYESARSVDANNNSNNNNRYNLMMMRMSSSSGGGGGGGSGSGSGSGGGNISCQDCGNQAKKDCVYMRCRTCCKSRGYDCTTHVKSTWIPATIRRERHHKLVQHPDPPPQQPPQQEEQQHQHQQQQYLGVTPKRSRRENCSTSSLVCTQLPFSGTTNTNNTVGMEVGNFPAEVSSSAVFRCVRVSGVDDTEDEYAYQTAVNIGGHVFKGILYDQGPDQPRQGSNPTPTPPNYGGGGGGGGGESSSAARGTTTTTSVGGPTIGYNLDPSFYPLPLNTYLPPGTPFYPNPRP
Solyc00g117450.2.1	SlSRS01	MAEFFSLGEGGGREATNSQEYHHHHQETTNSTHNWFLYKHHDQELSTYKGFELWQQQQQQSHHNEEEQNYQILRNPIINPFGLDIGPSHDHHHHHHHETNMMMRSSTITISCQDCGNQAKKDCQHMRCRTCCKSRGFQCQTHVKSTWVPAAKRRERQQQLSSLQQQEKEDNNKSKRQKDDSYTENFFPLC*
Solyc01g110140.2.1	SlSRS02	MRREEEEEGRVSSSLSSSRCQDCGNQAKKDCTYIRCRTCCKSRGFHCETHVKSTWVPVSTRRPRHHLLHHTTIQQQQLQNGPNPKRYRSNEVIGDDHEGGNFPGEVSSPAVFRCIRVSSIDNVVDQYAYQTSVKIAGHVFIGILYDQGPDNESPRYNNYMAGESSSSGFQLHQPLILPPTTTTTSPPPSTSTYPNLFSAFNMPVQW*
Solyc02g062400.2.1	SlSRS03	MANFFSLGGNQEQQHQEISSSQALVPTESNNWFLYRNEHHHHHHNQEIPNTYKGFELWQSGNTPQHQHQHHQQQQQFRHPIYPLQDLYSTDVGLGVGPSRSGFDISAGDHEASRSGFVMMRSGGGGISCQDCGNQAKKDCQHMRCRTCCKSRGFQCQTHVKSTWVPAAKRRERQQQLAALQQQQQGHNNNNNNHKNKRQREDPSASSLVSTRLPSNTNGLEVGKFPSKVRTSAVFQCIQMSSIEDDEDQLAYQAAVSIGGHVFKGILYDQGHESQYNNMVAAGGDTSSGGSAGGVQHHHHNSAAVATATTTSGGDATAAGPSNFLDPSLFPAPLSTFMVAGTQFFPPSRSP*
Solyc02g084680.2.1	SlSRS04	MAALQRVMAGFFSLGGGAAATTSQDQQQETTNNPESNWFLYRNDHHQELPTTYRGFELWQNTNSQPQIRNPINPLQDLYPTAAVGLGIGPSHSGFPSMARPNHDPPSGGGGGSGLVMMRSGGGGISCQDCGNQAKKDCPHMRCRTCCKSRGFQCQTHVRSTWVPAAKRRERQQQLSTLQQQQEEEEQQQQQQQQQTLQLHRDNPKRPREDPSASSLVCTRILPSSTSGLEVGNFPAKVTSNAVFHCVRMSSVDDADDQFAYQTAVNIGGHVFKGILYDQGPDNQYMGGGESSSGGGSASHQHNLIGAAGTATSAATSGGAAPEASPYLDPSLYPAPLNTFMAGTQFFPPPRS*
Solyc03g033680.1.1	SlSRS05	MSSIEENEDQIAYQAAVNINGHIFKGILYDQGDNHEYNYMNGGDYDSSSGGDPVPRQYNLNITRTATSAANDVAVGGGGVASAMAAEGSSHFLETSLYSSVNTFVAGTQFFPPSRS*
Solyc04g080970.2.1	SlSRS06	MSGFFTLGGGGGGGGNKSQPQQEQDQLATNSLLLFKDDEIYNKGFELWQQYYQLHQQRAHPPHHQAQDVDFSVGVGPSCNRRIISTGSSSSSGGNNNIVGGGTDDHHHHQNITNHYTNSSSYRSSSGFRVMRPSSSGGAGGGINCQDCGNQAKKDCSHLRCRTCCKSRGFQCNTHVKSTWVPAAKRRERLQQLTAIQQNQQQQTQLLSLRADHHSNIPKRPRENPSSSSLACTRIPNILSGLELGGHFPSEVSSQAVFRCVKVSAIDDADDQYAYHTAVNIGGHLFKGILYDQGVEGRYSGGVGGGGESSSGSGAAQQALNFITGATTSTTTAVATTSHQHQPAVTMYDPSVYPTPITAFLAGTQFFPPPRP*
Solyc08g077450.2.1	SlSRS07	MAASSPALSNSADNAPSPAPAPAVPTATAAAAFSSLPTTNASKNLRGLNKPKCIKCGNVARSRCPFQSCKSCCAKAQNPCHIHVLKGGSTLPDKIPASGSPVVDQQSTEASHAGSSHRAVSLRQLSTNFAQFNNLQTPLRSRRPLSRKDAQVINEWRFMQLKEYRESNIAAENEAFDRYMQNIGLLEEVFGVNSAEDENNEDGSTEDENEAMMNRVKLQLRSDPVRIENTRKRMQYVIDQGLRKGRKLEAGDNATDLNDLDALGKKKKAKTAEAEHVAAFADLMDKLNKARNEEDLKVCWEMKSQLFNQPKKEKQTEPEDAEVSNEQSLKTSDPPIMPWGHSQPKWFSTVTIDDEELRRINEEFDSLEDIEEL*
Solyc10g054070.1.1	SlSRS08	MMMREDEGIVISSSNNKRCEDCGNQAKKDCLYFRCRTCCKTRGYQCQTHVKSTWIPISTRRSRHHHPSSTVQQPNPKRHPNHALLQTGGEEEKEELPSEVSLPAIFRCVRVSSVDNMVDQYAYQTSVNIAGHVFKGILYDQGNNMPNQTSSRGFHQQQLTNFTPPISTTYPTFMPGMQLFQYPKSS*
Solyc11g064800.1.1	SlSRS09	MWSASASSRQMQINYGLQPAEMGMFVVHPASFHQNHENTINFDPHGNSNDNSNLSNTNTSLGVGVGVIPLLTATPLSNMVTFDDQDLVRNNRGGNNGGFQFFSNEQQQNSTTNYNTKNSTSSNNIILGGGGSISSTTCQDCGNQAKKDCTHRRCRTCCKSRGYDCNTHVKSTWVPASRRRERQLMGASTTTTTTNRNVVAAGSSSQSTSSAKKPRLVNSQTTTTASHTSTSNNTPPRSFDTSSSHQDASFKGSLPGQVRAPAVFKCVRVTSVDEGEDEYAYQAVVKIGGHVFKGFLYDQGLDEPKDNNNFPNLSDLHLGAVATNEHLYAASTSGGGGLLGGGSNYGQYIVICDLQLSTAKVAFMPFLLGCIEPLKTLKK*
>XP_009763993.1	NsSRS01	MAGFFSLGGGAASSSQAQDQQHQQSTNNPPTEISPESWFLYRNDQELPTYRGFELWQTSN SQPQIRHPINPLQDLYPTAAVGLGVGPSRSGFTMTAARPDHDPSSGGSGGLVMMRSGGGG ISCHDCGNQAKKDCEHMRCRTCCKSRGFQCQTHVKSTWVPAAKRRERQQLTTLQQQQEEQ QQQQTQQLHIDNNPKRQREDPSSSSLVCTRILPSSTSGLEVGNFPAKVSSTAVFHCVRMS SADDAEDQFAYQTAVNIGGHVFKGILYDQGPENQYMAAGESSSAGGSASHHHNLIGAAGT ATSAATTSASGGGAAAAPEASPYLDPSLYPAPINTFMAGTQFFPPPRS
>XP_009778393.1	NsSRS02	MAGFFSLGGGRETSQEQHHQETTNHHNPENNWFLYRNHDQELPVYKGFELWQQQDEQQNY QIRNPIINPLQDLYPTSAIGLGVGPTATDHGASRSAAFVMMRSSSGGGISCQDCGNQAKK DCQHMRCRTCCKSRGLQCQTHVRSTWVPAAKRREKQQQIASLQQQEHRDNNNPKRQKDDP SGSSLVCTRLPSNTAGLEVGNFPSKVNSTAVFHRVRMSSIEETEDQIAYQTAVNIGGHIF KGILYDQGLESQYNMNATTGDSSSGGTEPVVPHQHNLIGATTSAATSNAVASGGGSTAAA EGSHFLEHSIYSAPLINTFMAAGTQFFPPPARS
>XP_009784124.1	NsSRS03	MMMMMREDGISSNSRCQDCGNQAKKDCPYLRCRTCCKSRGFQCQTHVKSTWIPVSRRRPR HHLLHTIQQQQQQQKQLQANPKRYRENDNNLAAGGKEEDLPTELSLPAVFRCVRVSSVDN VVDQYAYQTSVKIAGHVFKGILYDQGPETETHYTNMARESSSNGFQQEQLTTNLTQPLPS YPSPFNNFMPAPPLVMSSSRGNSLLQECMVRLYIYNKSSCPKPHAQREFRAPDCLFANKK PWCRSLQHLGKSWQRHEKGNL
>XP_009784126.1	NsSRS04	MMMMMREDGISSNSRCQDCGNQAKKDCPYLRCRTCCKSRGFQCQTHVKSTWIPVSRRRPR HHLLHTIQQQQQQQKQLQANPKRYRENDNNLAAGGKEEDLPTELSLPAVFRCVRVSSVDN VVDQYAYQTSVKIAGHVFKGILYDQGPETETHYTNMARESSSNGFQQEQLTTNLTQPLPS YPSPFNNFMPAPPLVMSSSRGNSLLQECMVRLYIYNKSSCPKPHAQREFRAPDCLFANKK PWCRSLQHLGKSWQRHEKGNL
>XP_009784127.1	NsSRS05	MMMMMREDGISSNSRCQDCGNQAKKDCPYLRCRTCCKSRGFQCQTHVKSTWIPVSRRRPR HHLLHTIQQQQQQQKQLQANPKRYRENDNNLAAGGKEEDLPTELSLPAVFRCVRVSSVDN VVDQYAYQTSVKIAGHVFKGILYDQGPETETHYTNMARESSSNGFQQEQLTTNLTQPLPS YPSPFNNFMPAPPLVMSSSRGNSLLQECMIIAALG
>XP_009784128.1	NsSRS06	MMMMMREDGISSNSRCQDCGNQAKKDCPYLRCRTCCKSRGFQCQTHVKSTWIPVSRRRPR HHLLHTIQQQQQQQKQLQANPKRYRENDNNLAAGGKEEDLPTELSLPAVFRCVRVSSVDN VVDQYAYQTSVKIAGHVFKGILYDQGPETETHYTNMARESSSNGFQQEQLTTNLTQPLPS YPSPFNNFMPGINIFCQIPKNHLL
>XP_009784129.1	NsSRS07	MRLLVTNNNSNKSSKIPQVGSGEGGKEEDLPTELSLPAVFRCVRVSSVDNVVDQYAYQTS VKIAGHVFKGILYDQGPETETHYTNMARESSSNGFQQEQLTTNLTQPLPSYPSPFNNFMP APPLVMSSSRGNSLLQECMVRLYIYNKSSCPKPHAQREFRAPDCLFANKKPWCRSLQHLG KSWQRHEKGNL
>XP_009785993.1	NsSRS08	MMKEVEGSSSSSRCQDCGNQAKKDCTYLRCRTCCRSRGFHCQTHIKSTWAPVSTRRPRHH LHQQLSTIQQQLQAVPNPNKRYRENHEIQGEEEGDFPGEVSFPAVFRCIRVSSIDNVVDQ YAYQTSVQIGGHVFKGILYDQGSENRYNNMAAGESSSFQQQQPPILLTAATTSTTAAPSY PNPFSTFIPEIQDKAAYNRSLWFGPLISRILRIVKA
>XP_009785995.1	NsSRS09	MMKEVEGSSSSSRCQDCGNQAKKDCTYLRCRTCCRSRGFHCQTHIKSTWAPVSTRRPRHH LHQQLSTIQQQLQAVPNPNKRYRENHEIQGEEEGDFPGEVSFPAVFRCIRVSSIDNVVDQ YAYQTSVQIGGHVFKGILYDQGSENRYNNMAAGESSSFQQQQPPILLTAATTSTTAAPSY PNPFSTFIPGYHHMGANKTNQYLYGVHASFKFYG
>XP_009785996.1	NsSRS10	MMKEVEGSSSSSRCQDCGNQAKKDCTYLRCRTCCRSRGFHCQTHIKSTWAPVSTRRPRHH LHQQLSTIQQQLQAVPNPNKRYRENHEIQGEEEGDFPGEVSFPAVFRCIRLVKAAPFSSS NLLFYLLLQPLVLLQHLLIPILLVLSFLATTTWAQIKRISTCTEFMHLSSFMDKR
>XP_009785997.1	NsSRS11	MMKEVEGSSSSSRCQDCGNQAKKDCTYLRCRTCCRSRGFHCQTHIKSTWAPVSTRRPRHH LHQQLSTIQQQLQAVPNPNKRYRENHEIQGEEEGDFPGEVSFPAVFRCIRLVKAAPFSSS NLLFYLLLQPLVLLQHLLIPILLVLSFLKYRIRLHIIDRYGSVR
>XP_009786844.1	NsSRS12	MAAAASSPALSNHSADSAPSPASATAAPTVTPAVVSSHPTINASKNLRGLNKPKCIKCGN VARSRCPFQSCKSCCAKAQNPCHIHVLKGGSTLPDKLPSSGSPVVDQQSTEASHSGSSHR GAASLRQLSTNFAQFNNLQTPLRSRKPLTRKDAQLINEWRFMKLKEFRDSNIAAENEAFD RYMQNVGLLEEVFAVNSAEDEKNEDGSTGDDNEATVNRLKLQLRSDPTRIENTRKRMQYI VDQGLRKLRKLESGDNATDLSDLDALGKKKKTKSADAEWGVSFTDLIDKLNKARNEEDLK ACWEMKFQLFNQNKKEKQAGSDNAEASIELSSKASVMPTMPSGNSPPKWFSTSTIDDEEL LRLNAQFDSLEDIEEL
>XP_009786845.1	NsSRS13	MAAAASSPALSNHSADSAPSPASATAAPTVTPAVVSSHPTINASKNLRGLNKPKCIKCGN VARSRCPFQSCKSCCAKAQNPCHIHVLKGGSTLPDKLPSSGSPVVDQQSTEASHSGSHRG AASLRQLSTNFAQFNNLQTPLRSRKPLTRKDAQLINEWRFMKLKEFRDSNIAAENEAFDR YMQNVGLLEEVFAVNSAEDEKNEDGSTGDDNEATVNRLKLQLRSDPTRIENTRKRMQYIV DQGLRKLRKLESGDNATDLSDLDALGKKKKTKSADAEWGVSFTDLIDKLNKARNEEDLKA CWEMKFQLFNQNKKEKQAGSDNAEASIELSSKASVMPTMPSGNSPPKWFSTSTIDDEELL RLNAQFDSLEDIEEL
>XP_009788493.1	NsSRS14	MANFFSLDGRGSSSQDQQQEISSSHHRINNRPVPTEISSESWFLYRNDHNQEMPTYKGFE LWQNTTPQHQPEQQQQFRHPVYPLQDLYSTAVGLGVGPSQSGFDIFGGDQEASRSGFVMM RSGGAGISCQDCGNQAKKDCQHMRCRTCCKSRGFQCQTHVKSTWVPAAKRRERQQQLSAL QQQQKERHDQLHLDHNNNKPKRQREDPSASSLVCTRLPSNTSASLMFIGLEVGKFPAKVS SAAVFQCIQMSSIEDAEDQLAYQAAVNIGGHVFKGILCDQGPESEYNNNMAAAGDTSSGG GSGSAGVQHHHNSAATAIIASGGAAAAAEASNFLDPSLFPAPLSTFMSAGTQFFPPPRSP
>XP_009788499.1	NsSRS15	MANFFSLDGRGSSSQDQQQEISSSHHRINNRPVPTEISSESWFLYRNDHNQEMPTYKGFE LWQNTTPQHQPEQQQQFRHPVYPLQDLYSTAVGLGVGPSQSGFDIFGGDQEASRSGFVMM RSGGAGISCQDCGNQAKKDCQHMRCRTCCKSRGFQCQTHVKSTWVPAAKRRERQQQLSAL QQQQKERHDQLHLDHNNNKPKRQREDPSASSLVCTRLPSNTSGLEVGKFPAKVSSAAVFQ CIQMSSIEDAEDQLAYQAAVNIGGHVFKGILCDQGPESEYNNNMAAAGDTSSGGGSGSAG VQHHHNSAATAIIASGGAAAAAEASNFLDPSLFPAPLSTFMSAGTQFFPPPRSP
>XP_009794498.1	NsSRS16	MSGFFTLGGGGGGGNKEQEQEQDQLATNSFLLFKNEEIYNKGFELWQQYYQLHQQRAQTP QHQVQEMDFSVGVGPSNNRRIISGSSSSSGNNNIVGDDNNNNNNHNYSNSFRVMRATGGS SSSGVGGMNCQDCGNQAKKDCPHLRCRTCCKSRGFQCQTHVKSTWVPAAKRRERQQQLAA LQQHNQQQQTQQLSLRADSNIIPKRPRENTSSSLACTRLPAISSGLEVGGHFPAEVSSQA VFRCVKVSAIDDAEDQFAYQTAVNIGGHLFKGILYDQGPEGRYSGGGGESSAGSGAAQQA LNFITGATTSTTAAAATSHQQQHGTMFDPSVYPTPINAFMAGTQFFPPPRP
>XP_009794499.1	NsSRS17	MSGFFTLGGGGGGGNKEQEQEQDQLATNSFLLFKNEEIYNKGFELWQQYYQLHQQRAQTP QHQVQEMDFSVGVGPSNNRRIISGSSSSSGNNNIVGDDNNNNNNHNYSNSFRVMRATGGS SSSGVGGMNCQDCGNQAKKDCPHLRCRTCCKSRGFQCQTHVKSTWVPAAKRRERQQQLAA LQQHNQQQQTQQLSLRADSNIIPKRPRENTSSSLACTRLPAISSEVGGHFPAEVSSQAVF RCVKVSAIDDAEDQFAYQTAVNIGGHLFKGILYDQGPEGRYSGGGGESSAGSGAAQQALN FITGATTSTTAAAATSHQQQHGTMFDPSVYPTPINAFMAGTQFFPPPRP
>XP_009796421.1	NsSRS18	MWSASSSRQMQINYGLSPEMGMFVVHPASFHHHHHHQHSHQENTINFDPINGSNISTTNT SLGVGVIPLLTATPLTNMVSFDDQDLVSRNRGNDNEGGGFQFFSNQQPQNSTNYTKNSNI LGSGSGNNNIGGSVSSTSSATCQDCGNQAKKDCPHRRCRTCCKSRGFDCTTHVKSTWVPA ARRRERQLIGGTSTNVNVAAGSSSQSTSSAKKPRLVNSQATTTASHTSTSNTTPPRSFDT SSSHQDASFKASLPGQVRAPAVFKCVRVTSVDDGDDEFAYQAVVRIGGHVFKGFLYDQGI EEGKDNNNYPNLSDLHLGGSGNIINETSDIYAASTGGGGLLGGSNYGNQIN
>XP_009803737.1	NsSRS19	MSWFFGLGGGKEQEREELATNNLLLFKNEEIYNKGFKLWQQLQQQRQQQNHQNQEQDHVD FSICVGPASSSKPSNNSSNSCRSLGFRVMNMRGGGSSSGDQGNVNCQDCGNQAKKDCPHS RCRTCCRGRGFQCQTHVKSTWVPAARRRERQQQFSENHPKRPRDNISGSSLAYTRLPTTS SGLEVGSHFPPEVSSPAVFRCVKVSGVEDAEQHYAYQTAVNIGGHIFKGMLYDQGPDQSR YSSSGGGAGESSSQPLNFIAGATAAASSQQQQGVSIAMFDPASIYPNHQLSAFMAGTQFF PPPRP
>XP_009803738.1	NsSRS20	MSWFFGLGGGKEQEREELATNNLLLFKNEEIYNKGFKLWQQLQQQRQQQNHQNQEQDHVD FSICVGPASSSKPSNNSSNSCRSLGFRVMNMRGGGSSSGDQGNVNCQDCGNQAKKDCPHS RCRTCCRGRGFQCQTHVKSTWVPAARRRERQQQFSENHPKRPRDNISGSSLAYTRLPTTS SEVGSHFPPEVSSPAVFRCVKVSGVEDAEQHYAYQTAVNIGGHIFKGMLYDQGPDQSRYS SSGGGAGESSSQPLNFIAGATAAASSQQQQGVSIAMFDPASIYPNHQLSAFMAGTQFFPP PRP
>409925	SmSRS01	MIYRVLDENSFDLGPRYRNCSVVLGGRELLREKNPAAVAPAVVESRTGSSTTTRDLIGAS SSGGGSTTPPWIVPSSRDWLLDPGGPGEHDHHGGVIQSAASGAGGSDGWGRAVGYGFVGS HPSPGDGGLGPGGGGGGGGGDGGGGASGLGLAPHHHLHLRDILGRGPASEEFGYHQLHQQ HQRASLRGSSEHAHHHHHHPGEQGGDQGGQGSRVASFEAYETTRNVGGIGLLRTGLEAAA AAVGGAPDPKSVADHPHHHHHHHHAPWASAPPPSVRELSGARGIDVVPLAERFSLEAAAA AAQEKNPHPLQLVQIQGGAQQQAQQNPITSVALIQSQNPSPSQQQQQQQGTDSSSSRPHG RGHQPGGATCKECGNQAKKDCQFQRCRTCCKSR…
>59069	SmSRS02	GATCKECGNQAKKDCQFQRCRTCCKSRNYDCSTHVKSTWVPAAKRRERQALEAAAIAAGQ PRPRSKRTRSLALGGGSSSAAAQALFKCVKVTGIEDGENEYAYQATVKIGGHVFKGVLYD QGV
>59082	SmSRS03	CKECGNQAKKDCVYQRCRTCCKSRGFECSTHVRSTWVPAAKRRERQLAEAAAVASGQPPL HLFATDAGSLPSEVRAQAVFKCVKVTSVEDGGEDEFAYQAVVRIGGRIFKGVLQDHGV
>59269	SmSRS04	GNQAKKDCQFQRCRTCCKSRSFDCQTHVKSTWVPAAHRRNRGAAAHAGGDAMIDSSSYDH ESSGLPRSKRARAAFPAEVRAQAVFRCVKLTSVEDGEDEYAYQTTVRIGGHIFKGVLHDR GI
>Pp3c18_8920V3.1.p	PpSRS01	MEPWAARTLRDDVVRVMDVQPLNEQPPSRQVLQHNPQAAQPNVDAVPQVHQLQLDATKHK VPHAPQVPQVMGHGSTACQECGNQAKKDCSFQRCRTCCKSRDFDCATHVKSTWVPASKRR ERQAAEAAAAAAGQPRPKSKRARTITLAAPAGATTSMTTTSANSPRGSDINSGHPSQPAQ GRGGLPPEVRAQALFKCVRVTGVEDGENECAYQATVKIGGHIFKGLLYDQGLDLAQQAVT SNPSELQLGGGGAGGVRSNLPSSSPLLDPSGMYAGNPLLGGEDSRVAPWFT*
>Pp3c18_8920V3.2.p	PpSRS02	MEPWAARTLRDDVVRVMDVQPLNEQPPSRQVLQHNPQAAQPNVDAVPQVHQLQLDATKHK VPHAPQVPQVMGHGSTACQECGNQAKKDCSFQRCRTCCKSRDFDCATHVKSTWVPASKRR ERQAAEAAAAAAGQPRPKSKRARTITLAAPAAQGRGGLPPEVRAQALFKCVRVTGVEDGE NECAYQATVKIGGHIFKGLLYDQGLDLAQQAVTSNPSELQLGGGGAGGVRSNLPSSSPLL DPSGMYAGNPLLGGEDSRVAPWFT*
>Pp3c18_8920V3.3.p	PpSRS03	MLLASVAPAVTTGGGGGEGGVTTAGRVEGGPLKDGDLSLGFGYTPRVPVSLSDAVPPGSH PGLWGRPTATYSFRDAGAALGVGLAGTQREIFRDILSRGEEFGPAYAEVLKLDSERERAI QQQQQHHQQHHQQQHHQQHHHQHQHQQQQQQHHQQQQQQHHQQQQQQHHQQQQQQHHQQQ QHHQHQQQSLQGVQRQVNIVGEGPNYGDTGRGEGESSSSGSVDKGGHQGDQAGMEPWAAR TLRDDVVRVMDVQPLNEQPPSRQVLQHNPQAAQPNVDAVPQVHQLQLDATKHKVPHAPQV PQVMGHGSTACQECGNQAKKDCSFQRCRTCCKSRDFDCATHVKSTWVPASKRRERQAAEA AAAAAGQPRPKSKRARTITLAAPAGATTSMTTT…
>Pp3c21_16440V3.1.p	PpSRS04	MEPWGARTLRDDVVRVMDVQPLNEQPPSRQASQHNPQTAQPNVDAASQVHQLQLDAAKHK LPQVSQVMGHGSTACQECGNQAKKDCSFQRCRTCCKSRDFDCATHVKSTWVPASKRRERQ AAEAAAAAAGQPRPKSKRARTLALSVPAGATTSMTTTSANSPRGSDINSGHPSQPAQGRG GLPPEVRAQALFKCVRVTGVEDGENECAYQATVKIGGHIFKGLLYDQGLDLAPPAVTSNP SELHLGGGGAGGVRSNLPSSSPLLDPSGMYGPGNALLGGEDSRVPPWFT*
>Pp3c21_16440V3.2.p	PpSRS05	MEPWGARTLRDDVVRVMDVQPLNEQPPSRQASQHNPQTAQPNVDAASQVHQLQLDAAKHK LPQVSQVMGHGSTACQECGNQAKKDCSFQRCRTCCKSRDFDCATHVKSTWVPASKRRERQ AAEAAAAAAGQPRPKSKRARTLALSVPAGATTSMTTTSANSPRGSDINSGHPSQPAQGRG GLPPEVRAQALFKCVRVTGVEDGENECAYQATVKIGGHIFKGLLYDQGLDLAPPAVTSNP SELHLGGGGAGGVRSNLPSSSPLLDPSGMYGPGNALLGGEDSRVPPWFT*
