# Supplementary material for: Genome-wide identification, structural analysis and expression profiles of short internodes related sequence gene family in quinoa
Source: Front Genet. 2022 Aug 22;13:961925. doi: 10.3389/fgene.2022.961925 (PMC9443693; doi:10.3389/fgene.2022.961925)
Supplement: Supplementary file 6 [file Table5.xlsx]

## Sheet: Sheet1
Table S5 The values of 10 CqSRS genes in different tretmentsand different tissues downloaded from NCBI
Gene Name	Inflo	Apical meristems	Flowers and immature seeds	Leaves petioles	Stems	Internode stems	Seedling	Inflorescences	Leaves	Dry seeds	Flowers of white sweet quinoa	Fruit of white sweet quinoa	Flowers of yellow bitter quinoa	Fruit of yellow bitter quinoa
CqSRS01	15.6967	14.3525	5.7995	1.06241	29.9966	2.93835	0.655157	12.8501	0.606443	1.08191	4.17268	2.9364	2.2655	0.744148
CqSRS02	2.67	29.0865	8.54076	0.605041	32.7897	3.11252	0.348491	3.6056	0.0573179	0.327231	2.9629	2.0663	2.44378	1.07719
CqSRS03	5.58	10.9935	4.62546	3.1924	9.42722	3.03389	2.88499	6.01441	1.54195	3.81973	4.41397	4.23549	3.30342	2.6704
CqSRS04	2.12	3.05748	2.71936	0.0001	3.97205	2.86046	0.215493	4.6563	0.0114518	0.788511	1.90808	0.757468	1.83183	0.271383
CqSRS05	4.02	6.26482	3.86571	0.0001	14.6515	1.89247	0.353263	5.34321	0.0001	0.18759	1.60939	0.350524	1.47986	0.110465
CqSRS06	3.5367	13.1218	6.64685	0.0001	3.06832	6.89383	0.0001	8.70607	0.0304925	0.001	6.8453	0.0001	3.31402	0.0001
CqSRS07	2.47	8.43569	1.33406	0.0001	0.750665	1.02807	0.232897	7.33715	0.001	0.0590973	3.10365	0.0001	1.22921	0.001
CqSRS08	4.86	30.047	24.7863	43.7723	13.2859	7.85833	28.9119	28.5312	7.00147	1.41754	15.5856	0.719856	27.5091	0.162979
CqSRS09	5.3433	9.8618	4.50686	2.46685	4.44271	2.62643	2.44955	4.7645	1.57072	3.4832	4.18931	3.07315	2.07535	1.46445
CqSRS10	2.9733	5.5415	2.00893	0.001	0.270369	0.50387	0.184186	4.17627	0.0001	0.0001	1.0941	0.0001	0.56137	0.0001
Gene Name	Root_CK	Root_dry	Root_heat	Root_low_P	Root_salt	Shoot_CK	Shoot_dry	Shoot_heat	Shoot_low_P	Shoot_salt
CqSRS01	8.1733	8.2133	4.9233	9.93	4.935	1.59	0.6667	0.7733	1.34	0.9033
CqSRS02	12.17	14.9533	5.2833	11.4833	9.6	1.8233	1.31	1.4933	1.26	1.2367
CqSRS03	5.1533	3.6067	3.18	2.0467	4.47	3.03	1.7533	2.5967	1.03	2.49
CqSRS04	0.5067	0.8167	0.5967	0.5567	0.885	0.1367	0.0001	0.1367	0.0567	0.06
CqSRS05	0.7633	1.2267	0.68	0.8267	1.14	0.2967	0.0001	0.0001	0.0001	0.0001
CqSRS06	0.6933	1.6833	2.46	1.9733	0.5	0.3133	0.0001	0.2133	0.2167	0.0001
CqSRS07	1.24	1.5867	2.65	2.2633	0.155	0.1867	0.2067	0.0001	0.0001	0.29
CqSRS08	3.91	4.0067	3.9933	5.4833	2.275	2.6567	4.0633	4.88	3.8033	2.5
CqSRS09	3.82	3.3533	2.4533	1.6067	3.92	2.2667	1.9967	1.8233	0.7967	2.74
CqSRS10	1.04	0.8333	2.55	0.3467	0.34	0.1	0.21	0.0001	0.0001	0.0001
